# Supplementary material for: A novel AAA+ ATPase required for sporulation and stress response in Bacillus anthracis
Source: J Bacteriol. 2026 Feb 19;208(3):e00518-25. doi: 10.1128/jb.00518-25 (PMC13001217; doi:10.1128/jb.00518-25)
Supplement: Table S1 — Proteins identified as interactome of PrkA in Bacillus anthracis. [file jb.00518-25-s0002.xlsx]

## Sheet: Supplementary tabel-1
Description
Item	Annotation	Sample name
Experimental sample	E	BA WT-pAMY-prkA-TEV-His6
Negative control	N	BA WT-pAMY
In cases where the protein was not detected in negative control (BA WT-pAMY), 100 was set as the maximum abundance ratio (E/N) as division by 0 is undefined.
Supplementary table-1: List of proteins identified as interactome of PrkA in Bacillus anthracis.
Protein name	Accession	# Aas (length)	MW [kDa]	Coverage [%]	# Unique Peptides	Abundances (Normalized): N	Abundances (Normalized): E	Abundance Ratio: E / N	Abundance Ratio (log2): E / N	Abundance Ratio Adj. P-Value: E/ N	Found in Sample: N	Found in Sample: E
GBAA_RS28535	UPI00000AED98	564	66.5	6	3		2.73424e+06	100	6.64	3.3806e-17	n/a	High
GBAA_RS29085	UPI00000B9740	193	22.1	21	3		1.37891e+06	100	6.64	3.3806e-17	n/a	High
GBAA_RS25175	UPI0000166265	402	44.3	24	7		1.65508e+06	100	6.64	3.3806e-17	High	High
ftsX	UPI0000166354	297	33.2	9	4	2.66964e+07	22763036	6.216	2.64	0.0498923	High	Peak Found
mazG	UPI00001664C4	486	55.8	29	10		1.06118e+06	100	6.64	3.3806e-17	High	High
dusB	UPI00001664D8	332	36.8	9	2		3.91222e+06	100	6.64	3.3806e-17	n/a	High
radA	UPI00001664DE	458	49.9	24	6		1.36005e+06	100	6.64	3.3806e-17	n/a	High
purC	UPI000016659E	239	27.2	15	3		37028348	100	6.64	3.3806e-17	n/a	High
potA	UPI0000166955	327	37.4	26	7		1170885	100	6.64	3.3806e-17	High	High
GBAA_RS10380	UPI0000166C42	295	33.5	38	8		1.24257e+06	100	6.64	3.3806e-17	High	High
GBAA_RS11160	UPI0000166CEF	282	30.5	29	5		2.11332e+06	100	6.64	3.3806e-17	n/a	High
proA	UPI0000166FDC	414	45.4	10	3		1.05655e+06	100	6.64	3.3806e-17	n/a	High
ppx	UPI000016746F	512	59.1	14	6		28144930	100	6.64	3.3806e-17	n/a	High
GBAA_RS23110	UPI000016766F	149	17.4	33	4		2.17624e+06	100	6.64	3.3806e-17	High	High
NLJ82_RS22790	UPI00001676F5	380	41.7	16	5	3.70874e+06	334987264	90.324	6.5	8.74464e-06	High	High
ezrA	UPI00001676F6	570	66.4	10	4		2101836	100	6.64	3.3806e-17	n/a	High
rbsR	UPI00001911EC	323	35.9	25	7		2.56409e+06	100	6.64	3.3806e-17	n/a	High
GBAA_RS10770	UPI00001913EA	631	71.6	10	5		1.36004e+06	100	6.64	3.3806e-17	n/a	High
thrS	UPI0000191441	639	73.7	11	5		1.00047e+06	100	6.64	3.3806e-17	n/a	High
NLJ82_RS21265	UPI000019176A	212	24.3	24	5		1.67839e+06	100	6.64	3.3806e-17	High	High
GBAA_RS26870	UPI0000191857	854	98	24	17		3.83024e+06	100	6.64	3.3806e-17	n/a	High
glpX	UPI000019186D	321	33.9	79	21	1.09691e+07	9.17111e+07	5.979	2.58	0.0544091	High	High
