# Supplementary material for: A novel AAA+ ATPase required for sporulation and stress response in Bacillus anthracis
Source: J Bacteriol. 2026 Feb 19;208(3):e00518-25. doi: 10.1128/jb.00518-25 (PMC13001217; doi:10.1128/jb.00518-25)
Supplement: Table S2 — Fold-enrichment pathway analysis. [file jb.00518-25-s0003.xlsx]

## Sheet: Notes for analysis
Calculation for Fold-enrichment analysis
Fold enrichment = (nGenes for "pathway" in query gene list / Query gene list size) / (Total pathway genes /Total entries in Uniprot)

## Sheet: Sheet2
Supplementary table-2: Output of ShinyGo pathway enrichment analysis on PrkA interactome identified in supplementary table-1.
Enrichment FDR	nGenes	Pathway Genes	Fold Enrichment	Pathway	URL	Genes
0.00368784	5	347	6.82473	ATP-binding		radA purC potA thrS1 thrS2
0.00368784	2	21	45.1082	Carbohydrate metabolism		fbp1 fbp2
0.00368784	3	86	16.5222	Ligase		purC thrS1 thrS2
0.00368784	5	278	8.51864	Metal-binding		radA thrS1 thrS2 fbp1 fbp2
0.00368784	5	390	6.07226	Nucleotide-binding		radA purC potA thrS1 thrS2
0.00368784	2	18	52.6263	tRNA-binding		thrS1 thrS2
0.00368784	3	78	18.2168	Zinc		radA thrS1 thrS2
0.00576166	2	28	33.8312	Manganese		fbp1 fbp2
0.00617608	2	32	29.6023	Aminoacyl-tRNA synthetase		thrS1 thrS2
0.00617608	2	34	27.861	Cell cycle		ezrA ftsX
0.00617608	2	34	27.861	Cell division		ezrA ftsX
0.0126172	2	51	18.574	Protein biosynthesis		thrS1 thrS2
0.0300635	1	6	78.9394	Proline biosynthesis		proA
0.0311141	2	88	10.7645	RNA-binding		thrS1 thrS2
0.0346735	1	8	59.2045	Septation		ezrA
0.0365346	1	9	52.6263	Zinc-finger		radA
0.0427938	3	307	4.62837	Cytoplasm		thrS1 proA thrS2
0.043176	1	12	39.4697	Stress response		radA
0.0543295	1	16	29.6023	Purine biosynthesis		purC
0.093882	1	31	15.2786	DNA damage		radA
0.093882	1	30	15.7879	DNA repair		radA
0.133811	1	47	10.0774	NADP		proA
0.144802	2	269	3.52146	Cell membrane		ezrA ftsX
